# Supplementary material for: The role of three glucose/lipid composite indices (CHG, TYG, and AIP) in predicting carotid plaque and fatty liver outcomes: a retrospective cohort study
Source: Front Endocrinol (Lausanne). 2025 Oct 14;16:1686931. doi: 10.3389/fendo.2025.1686931 (PMC12558827; doi:10.3389/fendo.2025.1686931)
Supplement: Supplementary file 1 [file Table1.xlsx]

## Sheet: Table S1
Demonstration of Collinearity Handling via VIF (Carotid Plaque).
Term1	CHG		TYG		AIP
	VIF	colinearity	VIF	colinearity	VIF	colinearity
Crude	1.301	0	1.311	0	1.373	0
Heart rate	1.007	0	1.005	0	1.007	0
Diastolic blood pressure	1.009	0	1.009	0	1.009	0
Systolic blood pressure	1.009	0	1.012	0	1.012	0
Creatinine	1.187	0	1.19	0	1.176	0
Albumin	1.176	0	1.173	0	1.174	0
White blood cells	1.513	0	1.54	0	1.549	0
Platelets	1.218	0	1.211	0	1.214	0
Hemoglobin	1.608	0	1.546	0	1.559	0
Aspartate transaminase	1.527	0	1.533	0	1.518	0
Alanine transaminase	1.442	0	1.43	0	1.425	0
Gamma-glutamyl transpeptidase	1.117	0	1.121	0	1.121	0
Neutrophils	1.644	0	1.815	0	1.877	0
Lymphocytes	1.07	0	1.226	0	1.285	0
Monocytes	1.729	0	1.731	0	1.733	0
Demonstration of Collinearity Handling via VIF (Fatty Liver).
Term1	CHG		TYG		AIP
	VIF	colinearity	VIF	colinearity	VIF	colinearity
Crude	1.379	0	1.353	0	1.404	0
Heart rate	1.008	0	1.007	0	1.007	0
Diastolic blood pressure	1.007	0	1.007	0	1.007	0
Systolic blood pressure	1.013	0	1.014	0	1.015	0
Creatinine	1.073	0	1.072	0	1.076	0
Albumin	1.23	0	1.224	0	1.227	0
White blood cells	1.541	0	1.567	0	1.573	0
Platelets	1.266	0	1.27	0	1.274	0
Hemoglobin	1.661	0	1.597	0	1.639	0
Aspartate transaminase	1.636	0	1.597	0	1.584	0
Alanine transaminase	1.515	0	1.477	0	1.473	0
Gamma-glutamyl transpeptidase	1.158	0	1.155	0	1.154	0
Neutrophils	1.507	0	1.705	0	1.935	0
Lymphocytes	1.533	0	1.793	0	1.943	0
Monocytes	1.743	0	1.764	0	1.771	0

## Sheet: Table S2
DeLong’s test for AUC area
Comparison	Carotid Plaque			Fatty Liver
	AUC Difference	P Value	Significance	AUC Difference	P Value	Significance
CHG vs TYG	0.044	<0.001	Yes	-0.012	0.014	Yes
CHG vs AIP	0.046	<0.001	Yes	0.017	0.019	Yes
TYG vs AIP	0.002	0.934	No	0.029	<0.001	Yes
